# Supplementary material for: Diabetic Nephropathy-Associated Impaired Aortic Function Is Not Mediated by Mean Arterial Pressure and Its Determinants
Source: J Clin Med. 2024 Dec 21;13(24):7827. doi: 10.3390/jcm13247827 (PMC11727795; doi:10.3390/jcm13247827)
Supplement: Supplementary file 1 [file jcm-13-07827-s001.zip]

Archive with 1 entries (1 files):
- jcm-3324504-supplementary.pdf
